# Supplementary material for: Effect of Dietary Grapes on Female C57BL6/J Mice Consuming a High-Fat Diet: Behavioral and Genetic Changes
Source: Antioxidants (Basel). 2022 Feb 18;11(2):414. doi: 10.3390/antiox11020414 (PMC8868599; doi:10.3390/antiox11020414)
Supplement: Supplementary file 1 [file antioxidants-11-00414-s001.zip]

Archive with 3 entries (2 files):
- antioxidants-1558109-SM/
- antioxidants-1558109-SM/S1-Differentially Expressed Gene list.pdf
- antioxidants-1558109-SM/S2 - KEGG Pathway analysis.pdf
